# Supplementary material for: Pharmacological Potential and Chemical Composition of Crocus sativus Leaf Extracts
Source: Molecules. 2021 Dec 21;27(1):10. doi: 10.3390/molecules27010010 (PMC8746171; doi:10.3390/molecules27010010)
Supplement: Supplementary file 1 [file molecules-27-00010-s001.zip]

Archive with 1 entries (1 files):
- molecules-1484075-supplementary.pdf
